# Supplementary material for: Assessment of Visual Diagnosis by Podiatrists for HPV and Onychomycosis: The Need for Complementary Tests
Source: J Fungi (Basel). 2022 Jan 29;8(2):135. doi: 10.3390/jof8020135 (PMC8878088; doi:10.3390/jof8020135)
Supplement: Supplementary file 1 [file jof-08-00135-s001.zip]

Archive with 1 entries (1 files):
- jof-1551573-supplementary.pdf
